# Supplementary material for: A 32 kb Critical Region Excluding Y402H in CFH Mediates Risk for Age-Related Macular Degeneration
Source: PLoS One. 2011 Oct 12;6(10):e25598. doi: 10.1371/journal.pone.0025598 (PMC3192039; doi:10.1371/journal.pone.0025598)
Supplement: Table S1 — Location of highly similar segments in the RCA gene cluster, as identified through Megablast search. (XLS) [file pone.0025598.s012.xls]

## Sheet: Sheet1
Table S1. Location of highly similar segments in the RCA gene cluster, as identified through Megablast search
Paralogous Regions ID	Paralogous Region 1		Paralogous Region 2
	Start	End	Start	End
A1 Vs A3	194924129	194927777	195092313	195095944
	194928520	194929387	195096539	195097414
	194933917	194937869	195100207	195104254
	194937921	194938000	195104257	195104337
	194938005	194939455	195104639	195106075
	194940155	194940512	195106108	195106461
	194940544	194946482	195106596	195112524
	194946474	194947393	195112829	195113774
	194947188	194947393	195118522	195118731
	194947398	194948352	195118776	195119728
	194948842	194950262	195119712	195121126
	194950381	194951132	195121298	195122057
A1 Vs A2	194925094	194926331	195014836	195016059
	194927066	194927559	195016046	195016551
A2 Vs A3	195014836	195016063	195093277	195094504
B1 Vs B2	194978324	194981248	195062940	195065875
	194981250	195006977	195065933	195091668
B1-1 Vs B1-1'	195000737	195005570	195010019	195014846
B1-1 Vs B1-1"'	195000740	195004934	195123287	195127448
	195004917	195005943	195127468	195128516
	195006240	195006377	195128505	195128642
	195006376	195006977	195128684	195129293
B1.1' Vs B1.1"	195010019	195014846	195085417	195090251
B1-1' Vs B1-1"'	195009476	195014210	195122733	195127453
	195014187	195014849	195127468	195128140
B1.1" Vs B1.1"'	195085420	195089621	195123287	195127453
	195089598	195090633	195127468	195128516
	195090936	195091062	195128505	195128633
	195091068	195091804	195128684	195129430
B1.2 Vs B1.2"	194981250	194981915	195193326	195193994
	194982225	194983209	195193981	195194986
B1.2' Vs B1.2"	195065918	195066597	195193311	195193994
	195066907	195067894	195193981	195194986
C1 Vs C2	195022732	195025382	195139648	195142279
	195025389	195026196	195142668	195143466
	195026766	195028303	195144082	195145599
	195022713	195025382	195147237	195149912
	195025387	195045269	195150300	195170170
	195048283	195052766	195170181	195174659
	195052760	195060533	195176784	195184556
	195060546	195062265	195184531	195186247
	195062265	195062942	195186288	195186975
C2.1 Vs C2.1'	195138111	195138860	195145975	195146727
	195138862	195139121	195146808	195147066
	195139465	195143466	195147064	195151107
	195144082	195145599	195151654	195153191
C1.1 Vs C1.1"	195038261	195039554	195195112	195196401
	195039604	195042166	195196408	195201608
	195042290	195044257	195199623	195201608
	195045866	195048505	195201787	195204406
	195048737	195049780	195210517	195211533
	195053832	195054842	195211525	195212554
	195056896	195060002	195214421	195217540
	195061038	195062227	195218445	195219646
	195062533	195062944	195219666	195220078
C1.1' Vs C1.1"	195163147	195167048	195195112	195198964
	195167172	195169148	195199623	195201608
	195170181	195170403	195204184	195204406
	195170635	195171677	195210517	195211533
	195177861	195178880	195211525	195212554
	195180933	195184020	195214421	195217540
	195184570	195185019	195217687	195218139
	195185017	195186200	195218445	195219640
	195186556	195187939	195219666	195221023
	195188033	195189030	195221126	195222144
D1 Vs D2	194942338	194942476	195106600	195106462
D2 Vs D3	195106462	195106600	195108515	195108377
E1 Vs E2	194959536	194959858	195091991	195092309
F1 Vs F2	195014851	195015757	195145969	195146869
G1 Vs G2	195014868	195015514	195138125	195138860
H1 Vs H2	195131576	195131850	195131872	195132147
I1 Vs I2	195206629	195207090	195207158	195207619
Megablast search of genomic DNA sequence showed several highly similar homologous regions in the RCA gene cluster. This table lists the regions with highly similar sequence and forms basis for Figure S1
