# Supplementary material for: A 32 kb Critical Region Excluding Y402H in CFH Mediates Risk for Age-Related Macular Degeneration
Source: PLoS One. 2011 Oct 12;6(10):e25598. doi: 10.1371/journal.pone.0025598 (PMC3192039; doi:10.1371/journal.pone.0025598)
Supplement: Table S2 — Rare structural variations detected among reference sets. (XLS) [file pone.0025598.s013.xls]

## Sheet: Sheet1
Table S2. Rare structural variations detected among reference sets
Population	CN	Start		End		LOD Score	Consequence
		Position	Location	Position	Location
HapMap
YRI	1	195226658	Intron 3 of CFHR5	195243201	Intron 9 of CFHR5	6.36	Loss of Exons 4-9 of CFHR5
	1	195231508	Exon 5 of CFHR5	195243201	Intron 9 of CFHR5	6.38	Loss of Exons 5-9 of CFHR5
	1	195114034	Intragenic - CFHR1 and CFHR4	195114598	Intragenic - CFHR1 and CFHR4	1.96	Loss -Non-coding sequence
	1	195148012	Intron 2 of CFHR4	195153393	Intron 5 of CFHR4	4.57	Loss of Exons 3-5 of CFHR4
	3	195190503	Intron 3 of CFHR2	195202028	Intragenic - CFHR2 and CFHR5	0.4	Gain - Exon 4 & 5 of CFHR2
CEU	3	195056892	Intron 1 of CFHR1	195057666	Intron 1 of CFHR1	1.07	Gain - intronic sequence
Coriell Diversity panel
African American	1	195231508	Exon 5 of CFHR5	195243201	Intron 9 of CFHR5	4.94	Loss of Exons 5-9 of CFHR5
	3	194963360	Intron 14 of CFH	194981496	Intron 20 of CFH	0.18	Gain - Exon 15-20 of CFH
Caucasian	1	195109794	Intragenic - CFHR1 and CFHR4	195114598	Intragenic - CFHR1 and CFHR4	25.95	Loss- Non-coding sequence
	3	195139902	Intron 2 of CFHR4	195153393	Intron 5 of CFHR4	1.3	Gain - Exons 3-5 of CFHR4
	3	195105718	Intragenic - CFHR1 and CFHR4	195114598	Intragenic - CFHR1 and CFHR4	11.52	Gain - Non-coding sequence
	3	195050249	5' of CFHR1	195066337	Exon 4 of CFHR1	0.15	Gain - Exons 1-4 of CFHR1
	3	195213429	Exon 1 of CFHR5	195233476	Intron 8	1.16	Gain - Exons 2-8 of CFHR5
Chinese	3	195056892	Intron 1 of CFHR1	195068695	3' of CFHR1	0.42	Gain - Exons 2-5 of CFHR1
	3	195050249	5' of CFHR1	195068695	3' of CFHR1	1.35	Gain - Entire CFHR1
	3	195056892	Intron 1 of CFHR1	195068695	3' of CFHR1	2.37	Gain - Exons 2-5 of CFHR1
Mexican	1	195005246	Intragenic - CFH and CFHR3	195010823	Intron 1 of CFHR3	3.61	Loss of 5' region and Exon 1 of CFHR3
	1	195005246	Intragenic - CFH and CFHR3	195010823	Intron 1 of CFHR3	3.34	Loss of 5' region and Exon 1 of CFHR3
	1	194997658	Intragenic - CFH and CFHR3	195010823	Intron 1 of CFHR3	3.77	Loss of 5' region and Exon 1 of CFHR3
	4	194994473	Intragenic - CFH and CFHR3	194998709	Intragenic -CFH and CFHR3	1.32	Loss - Intragenic sequence
	3	195023645	Intron 3 of CFHR3	195025911	Exon 5 of CFHR3	0.32	Gain - Exon 4 and 5 of CFHR3
HapMap 3
ASW	1	194954782	Intron 11 of CFH	194971879	Intron 15 of CFH	0.64	Loss of Exons 12-15 of CFH
	1	195213429	Exon 1 of CFHR5	195222522	Intron 3 of CFHR5	1.76	Loss of Exons 1-3 of CFHR5
	1	195231508	Exon 5 of CFHR5	195243201	Intron 9 of CFHR5	6.52	Loss of Exons 6-9 of CFHR5
CEU	4	195190503	Intron 3 of CFHR2	195202028	Intragenic - CFHR2 and CFHR5	0.21	Gain of Exons 4-5 of CFHR2
CHB	1	195213429	Exon 1 of CFHR5	195216896	Intron 1 of CFHR5	1.3	Loss of Exon 1 of CFHR5
CHD	4	194971620	Intron 15 of CFH	194972143	Intron 15 of CFH	0	Gain - Intronic sequence
LWK	1	195190503	Intron 3 of CFHR2	195206342	Intragenic - CFHR2 and CFHR5	0.3	Loss of Exons 4-5 of CFHR2
	1	195226658	Intron 3 of CFHR5	195243201	Intron 9 of CFHR5	3.7	Loss of Exons 4-9 of CFHR5
MEX	1	195213429	Exon 1 of CFHR5	195218897	Intron 2 of CFHR5	0.83	Loss of Exons 1-2 of CFHR5
	1	195213429	Exon 1 of CFHR5	195222522	Intron 3 of CFHR5	0.37	Loss of Exons 1-3 of CFHR5
	1	195213429	Exon 1 of CFHR5	195218897	Intron 2 of CFHR5	0.14	Loss of Exons 1-2 of CFHR5
MKK	1	195226658	Intron 3 of CFHR5	195243201	Intron 9 of CFHR5	9.46	Loss of Exons 4-9 of CFHR5
YRI	1	194912884	Intron 4 of CFH	194916735	Intron 6 of CFH	1.91	Loss of Exons 5 and 6 of CFH
	3	194948969	Intron 9 of CFH	194972895	Intron 16 of CFH	1.89	Gain of Exons 10-16 of CFH
	4	195159457	Intragenic - CFHR4 and CFHR2	195168376	Intragenic - CFHR4 and CFHR2	0.7	Gain - intragenic sequence
	4	195190503	Intron 3 of CFHR2	195202028	Intragenic - CFHR2 and CFHR5	0.37	Gain of Exons 4-5 of CFHR2
	1	195213429	Exon 1 of CFHR5	195216896	Intron 1 of CFHR5	0.58	Loss of Exon 1 of CFHR5
Birsuite software's canary module estimates the copy numbers at about 1300 predifined CNP regions, whereas the birdeyes detects copy number variations across the entire genome . We have used raw pobe intensity data obtained from different reference groups that were genotyped with Affymetrix SNP 6.0 arrays to determine the copy number variation across the genome. This table lists the copy number v…
ASW - African ancestry in Southwest USA
CEU - Utah residents with Northern and Western European ancestry from the CEPH collection
CHB - Han Chinese in Beijing, China
CHD - Chinese in Metropolitan Denver, Colorado
LWK - Luhya in Webuye, Kenya
MEX - Mexican ancestry in Los Angeles, California
MKK - Maasai in Kinyawa, Kenya
YRI - Yoruba in Ibadan, Nigeria
