# Supplementary material for: A 32 kb Critical Region Excluding Y402H in CFH Mediates Risk for Age-Related Macular Degeneration
Source: PLoS One. 2011 Oct 12;6(10):e25598. doi: 10.1371/journal.pone.0025598 (PMC3192039; doi:10.1371/journal.pone.0025598)
Supplement: Table S4 — Association of six different haplotypes of CFH region with AMD in the custom illumina panel. (XLS) [file pone.0025598.s015.xls]

## Sheet: Sheet1
Table S4. Association of six different haplotypes of CFH region with AMD in the custom Illumina panel
Haplotype	CNP147	Frequency (All)	BDES					AREDS					CCF					VA					OHSU
			Freq. Cases	Freq. Controls	OR	95% CI	p-value	Freq. Cases	Freq. Controls	OR	95% CI	p-value	Freq. Cases	Freq. Controls	OR	95% CI	p-value	Freq. Cases	Freq. Controls	OR	95% CI	p-value	Freq. Cases	Freq. Controls	OR	95% CI	p-value
H1	+	0.420976	0.425703	0.319458	1.70404	1.37, 2.12	1.71 x 10-06	0.503185	0.311224	2.11	1.52, 2.92	7.87 x 10-06	0.526882	0.340532	2.38	1.90, 2.99	8.78 x 10-14	0.541667	0.321577	2.83	1.95, 4.11	3.93 x 10-08	0.55774	0.351598	2.12	2.12, 3.63	1.26 x 10-13
H2	+	0.148813	0.108434	0.199419	0.47	0.34, 0.64	2.74 x 10-06	0.119958	0.209184	0.51	0.34, 0.78	1.62 x 10-03	0.092934	0.172757	0.49	0.36, 0.67	9.58 x 10-06	0.116667	0.147303	0.69	0.41, 1.15	0.15	0.10688	0.221461	0.36	0.25, 0.51	1.32 x 10-08
H3	-	0.0907652	0.0823293	0.116651	0.63	0.44, 0.90	0.0119	0.07431	0.112245	0.69	0.41, 1.15	0.151	0.0537634	0.112957	0.47	0.32, 0.69	1.28 x 10-04	0.075	0.141079	0.43	0.24, 0.77	0.00472	0.0405405	0.130137	0.26	0.16, 0.43	4.02 x 10-08
H4	-	0.0453826	0.0301205	0.0571152	0.54	0.31, 0.95	0.032	0.0329087	0.0663265	0.53	0.28, 0.99	0.047	0.03149	0.0681063	0.43	0.26, 0.71	9.00 x 10-04	0.0416667	0.0746888	0.53	0.26, 1.09	0.085	0.0135135	0.0639269	0.17	0.08, 0.36	3.60 x 10-06
H5	+	0.143799	0.14257	0.148596	0.96	0.72, 1.29	0.8	0.151805	0.158163	0.93	0.60, 1.43	0.74	0.146697	0.112957	1.27	0.93, 1.73	0.14	0.15	0.1639	0.87	0.54, 1.40	0.57	0.138821	0.116438	1.06	0.88, 1.16	0.76
H6	+	0.0350923	0.0662651	0.035818	1.66	1.04, 2.64	0.033	0.0382166	0.0255102	1.46	0.56, 3.80	0.442	0.0384025	0.0265781	1.3	0.70, 2.39	0.409	0.00416667	0.026971	0.12	0.02, 0.96	0.046	0.029484	0.0319635	0.74	0.36, 1.54	0.42
Deletions at CNP147 in five different cohorts, genotyped with custom illumina panel, was determined by deletion-specific A-G-C haplotype of rs6677604, rs7542235 and rs16840639. Logistic regression was conducted using age, sex, rs1329428 and rs203687 as covariates. This table shows the frequencies of DCNP147 in AMD cases and controls, and logistic regression results.
