# Supplementary material for: A 32 kb Critical Region Excluding Y402H in CFH Mediates Risk for Age-Related Macular Degeneration
Source: PLoS One. 2011 Oct 12;6(10):e25598. doi: 10.1371/journal.pone.0025598 (PMC3192039; doi:10.1371/journal.pone.0025598)
Supplement: Table S6 — Variations at CNPs 147 and 148 detected with PennCNV in the custom illumina panel. (XLS) [file pone.0025598.s017.xls]

## Sheet: Sheet1
Table S6. Variations at CNPs147 and 148 detected with PennCNV in the custom Illumina panel
		Frequency, Cases				Frequency, Ctrls.							Frequency, Cases				Frequency, Ctrls.
Cohort	0	1	2	3	0	1	2	3	OR	95% CI	p-value	0	1	2	3	0	1	2	3	OR	95% CI	p-value
BDES	0.0181	0.0542	0.9061	0.0217	0.0479	0.0552	0.8812	0.0157	1.53	1.10, 2.14	0.012	0.0108	0.0072	0.9603	0.0217	0.0028	0.012	0.9669	0.0184	0.91	0.49, 1.67	0.76
AREDS	0.0251	0.0188	0.9477	0.0084	0.0707	0.0404	0.8889	0	1.79	1.14, 2.81	0.011	0.0021	0.0146	0.9686	0.0146	0	0.0303	0.9697	0	1.89	0.67, 5.35	0.23
CCF	0.0168	0.0137	0.9542	0.0153	0.0556	0.0229	0.9085	0.0131	1.83	1.26, 2.65	0.0016	0	0.0076	0.9802	0.0122	0.0033	0.0327	0.9542	0.0098	3.15	1.31, 7.60	0.01
VA	0.0167	0.025	0.9417	0.0167	0.0576	0.0741	0.8642	0.0041	3	1.43, 6.33	0.0037	0	0	0.9917	0.0083	0	0.0123	0.9835	0.0041	4.31	0.42, 44.4	0.22
OHSU	0.0098	0.0268	0.9585	0.0049	0.0548	0.0594	0.8767	0.0091	2.24	1.39, 3.60	8.40 x 10-04	0	0.0049	0.9805	0.0146	0	0.0137	0.9772	0.0091	2.59	0.70, 9.56	0.15
ALL (pooled)	0.0175	0.0242	0.9459	0.0124	0.0522	0.0522	0.8833	0.0123	1.91	1.60, 2.28	6.80 x 10-13	0.0021	0.0082	0.9753	0.0144	0.002	0.0164	0.9683	0.0133	1.43	0.99, 2.06	0.059
ALL (Meta-analysis)									1.83	1.51, 2.22	5.10 x 10-10									1.59	1.05, 2.42	0.029
This table shows the frequencies of different copy numbers at CNP17 and CNP148 regions in AMD cases and controls, genotyped with cumstom Illumina panel. Copy numbers were detected using PennCNV software, based raw probe instensity and B allele frequency. Because of the low coverage of probes at CNP147 (due to high similarity of sequence), we were able to detect variations only in about 4% individ…
