# Supplementary material for: A 32 kb Critical Region Excluding Y402H in CFH Mediates Risk for Age-Related Macular Degeneration
Source: PLoS One. 2011 Oct 12;6(10):e25598. doi: 10.1371/journal.pone.0025598 (PMC3192039; doi:10.1371/journal.pone.0025598)
Supplement: Table S7 — Rare structural variations in the RCA gene cluster in FARMS cohort. (XLS) [file pone.0025598.s018.xls]

## Sheet: Sheet1
Table S7. Rare structural variations in the RCA gene cluster in FARMS cohort
Sample ID	Age	AMD Score	CN	Start		End		Size	No. of Probes	LOD Score	Consequence
1085	45	2	1	194942194	Intron 9 of CFH	194973300	Intron 16 of CFH	31106	18	4.68	Loss of Exons 10-16 of CFH
1085			1	195034035	Intragenic -CFHR3 and CFHR1	195243246	Intron 9 of CFHR5	209211	55	17.95	Loss of CFHR1, CFHR4, CFHR2 and first 9 exons of CFHR5
1061	71	4	3	194855586	Intragenic -KCNT2	194898979	Intron 1 of CFH	43393	10	0.13	Gain - region including exon 1 of KCNT2 and exon 1 of CFH
1046	76	14	3	194794216	Intron 1 of KCNT2	194926884	Intron 9 of CFH	132668	32	1.7	Gain - Exons 2-9 of CFH
1046			3	194954796	Intron 11 of CFH	194973300	Exon 17 of CFH	18504	10	0.17	Gain - Exon 12-17 of CFH
1167	74	1	4	194954796	Intron 11 of CFH	194964895	Intron 15 of CFH	10099	4	3.51	Gain - Exons 12-15 of CFH
